# Supplementary material for: Inhibition of Membrane-Associated Catalase, Extracellular ROS/RNS Signaling and Aquaporin/H2O2-Mediated Intracellular Glutathione Depletion Cooperate during Apoptosis Induction in the Human Gastric Carcinoma Cell Line MKN-45
Source: Antioxidants (Basel). 2021 Oct 9;10(10):1585. doi: 10.3390/antiox10101585 (PMC8533628; doi:10.3390/antiox10101585)
Supplement: Supplementary file 1 [file antioxidants-10-01585-s001.zip]

Archive with 1 entries (1 files):
- antioxidants-1381193-supplementary.pdf
